# Supplementary material for: Driving Rotational Circulation in a Microfluidic Chamber Using Dual Focused Surface-Acoustic-Wave Beams
Source: Micromachines (Basel). 2025 Jan 25;16(2):140. doi: 10.3390/mi16020140 (PMC11857384; doi:10.3390/mi16020140)
Supplement: Supplementary file 1 [file micromachines-16-00140-s001.zip]

Archive with 4 entries (3 files):
- Supplementary files/
- Supplementary files/Supplementary Movie S1.gif
- Supplementary files/Supplementary Movie S2.gif
- Supplementary files/Supplementary Movie S3.mp4
